# Supplementary material for: Effect of Gold Nanoparticles and Silicon on the Bioactivity and Antibacterial Properties of Hydroxyapatite/Chitosan/Tricalcium Phosphate-Based Biomicroconcretes
Source: Materials (Basel). 2021 Jul 9;14(14):3854. doi: 10.3390/ma14143854 (PMC8304576; doi:10.3390/ma14143854)
Supplement: Supplementary file 1 [file materials-14-03854-s001.zip]

Archive with 1 entries (1 files):
- materials-1272423-supplementary.pdf
